# Supplementary material for: Global age-structured spatial modeling for emerging infectious diseases like COVID-19
Source: PNAS Nexus. 2023 Apr 25;2(5):pgad127. doi: 10.1093/pnasnexus/pgad127 (PMC10153731; doi:10.1093/pnasnexus/pgad127)
Supplement: pgad127_Supplementary_Data [file pgad127_supplementary_data.zip]

Archive with 3 entries (3 files):
- PNASNEXUS-PNASNEXUS-2022-01019-s02.gif
- PNASNEXUS-PNASNEXUS-2022-01019-s03.docx
- PNASNEXUS-PNASNEXUS-2022-01019-s01.gif
